# Supplementary material for: TRIP12 structures reveal HECT E3 formation of K29 linkages and branched ubiquitin chains
Source: Nat Struct Mol Biol. 2025 May 26;32(9):1766–75. doi: 10.1038/s41594-025-01561-1 (PMC12440805; doi:10.1038/s41594-025-01561-1)
Supplement: Supplementary file 6 — Statistical source data. [file 41594_2025_1561_MOESM6_ESM.xlsx]

## Sheet: Sheet1
	product band intensity at 7s
Replicate	C1	C2	C3	C4b	C4	C5
1	0	0	0	2099	2852	658
2	0	0	0	1510	1926	517
3	0	0	0	2123	3471	821
